# Supplementary material for: Evolution of toll-like receptors in the context of terrestrial ungulates and cetaceans diversification
Source: BMC Evol Biol. 2017 Feb 16;17:54. doi: 10.1186/s12862-017-0901-7 (PMC5314619; doi:10.1186/s12862-017-0901-7)
Supplement: Additional file 1: — Giraffe and okapi TLRs coding gene sequences used in the analysis. A text file containing fasta formatted raw nucleotide sequences of giraffe and okapi that were used for all TLRs analyzed in the study. (TXT 37 kb) [file 12862_2017_901_MOESM1_ESM.txt]

#Giraffe and okapi toll-like receptor coding gene sequences used in the analysis
>TLR2_giraffe
ATGCCACGTGCTTTGTGGACAGCGTGGGTCTGGGCTGTAATCAGCCTGTCCACGGAAGGAGCCTCTGATCAGGCTTCTTCTCTGTCTTGTGACCCAACTGGTGTCTGCGATGGCCATTCCAGATCTTTAAACTCCATCCCCTCTGGTCTCACGGCAGGTGTGAAAAGCCTTGACTTGTCCAACAACGAGATCACCCATGTCGGCAACAGAGACCTTCAGAGCTGTGTGAACCTGAAGACTCTGAGGCTGGGGGCCAATGAAATTCACACAGTGGAGGAAGATTCTTTTTTTCACCTGAGGAGTCTTGAATATTTGGACTTATCCTATAATCGCTTATCTAACTTATCATCCTCCTGGTTCAGGTCCCTTTATGTCTTGAAATTCTTAAACTTACTGGGAAATTTATACAGAACACTTGGGGAAACATCTCTTTTTTCTCATCTCTCAAATCTGCGGACCCTGAAAGTAGGAAATAGTAACAGCTTCACTGAGATTCATGAAAAGGATTTCACTGGACTGACTTTTCTTGAGGAGCTTGAGATCAGTGCTCGAAATCTGCAGATATATGCGCCAAAGAGTTTAAAGTCAATCCAGAACATTAGCCATCTGATTCTTCATCTGAAGCAGCCTGTTTTACTCCTGGACATTCTTGTAGATATTGTAAGTTCCTTAGATTATTTAGAACTGAGAGATACTAATTTGCACACTTTCCATTTTTCAGAAGCATCCATCAGTGAAATGAATACATCGGTTAAAAAGCTTATATTTAGAAATGTGCAATTCACCGATGAAAGTTTTGTTGAAGTTGTCAAACTGTTTAACTATGTTTCTGGGATCTCAGAAGTAGAGTTTGATGACTGTACCCATGATGGAATTGGCGACTTTAGAGCATTGGCTTTGGAGAGAACTAGATACCTAGGTAATGTGGAGACGTTAACAATACGGAAGTTGCATATTCCACAGTTTTTCTTATTTCAAGATCTTAGTAGTATATATTCACTCACAGGCAAAGTTAAAAGAGTCACAATAGAAAACAGTAAGGTTTTTCTGGTTCCTTGTTTACTTTCACAACATTTAAAATCATTAGAATATTTGGATCTCAGTGAAAACTTAATGTCTGAAGAAACTTTGAAAAACTCGGCCTGTGAGCATGCCTGGCCCTTCCTTCAAACCTTGGTTTTAAGGCAGAATCGTTTGAAATCACTAGAAAAAACTGGAGAACTTTTGCTTACTCTGAAAAACCTGACTAACCTTGATATCAGTAAGAATAATTTTCTTTCAATGCCTGAAACTTGTCAGTGGCCAGGAAAAATGAAACAGTTGAACTTATCCAGCACAAGGATACACAGTTTAACCCACTGCCTTCCCCAGACCCTGGAAATTTTAGATGTTAGCAGTAACAATCTCGATTCATTTTCTTTAATTTTGCCGCAACTCAAAGAACTTTATATTTCCAGAAATAAGTTGAAGACTCTACCAGATGCCTCCTTCTTACCCGTGTTATCAGTTATGAGAATTAGCAGAAATATAATAAATACTTTCTCTAAGGAGCAACTTGATTCTTTTCAACAACTGAAGACTTTGGAGGCTGGTGGCAACAACTTCATTTGCTCCTGTGACTTCCTGTCCTTCATGCAGGGACAGCAGGCGCTGGCCCGGGTCCTGGCCGACTGGCCAGATGACTACTGGTGTGACTCTCCCTCCCATGTGCGGGGCCAGCGGGTGCGGGACGCCCGGCTGACCCTTTCCGAATGCCACAGAACAGCCGTGGTGTCTGCCGTGTGCTGTGCCCTCTTCCTGTTGCTGCTGCTCACAGGGGTTCTGTGTCACCGTCTCCACGGACTGTGGTACATGAAGATGATGTGGGCCTGGCTCCAGGCCAAGAGGAAGCCCAGGAAGGCTCCCCGCAGGGACATCTGCTATGACGCCTTTGTGTCCTACAGTGAGCGGGATTCCTACTGGGTGGAGAACCTCATGGTCCGGGAGCTGGAGCACTTCGACCCTCCCTTTAAGCTGTGTCTTCATAAGCGAGACTTCATTCCTGGCAAGTGGATTATCGACAACATCATTGACTCCATCGAAAAGAGCCACAAAACCATCTTCGTGCTTTCGGAGAACTTTGTGAAGAGCGAGTGGTGCAAGTATGAGCTGGACTTCTCCCATTTCCGCCTCTTTGATGAGAACAATGATGCTGCCATTCTGATTCTGCTGGAGCCCATCGACAAGAAGGCCATTCCCCAGCGCTTCTGTAAGCTGCGGAAGGTCATGAACACCAAGACCTACCTGGAGTGGCCCATGGATGAGACTCAGCAGGAAGGGTTTTGGTTAAATTTGAGAGCTGCAGTAAGGTCC
>TLR2_okapi
ATGCCACGTGCTTTGTGGACAGCATGGGTCTGGGCTGTAATCAGCCTGTCCACGGAAGGAGCCTCTGATCAGGCTTCTTCTCTGTCTTGTGACCCAACTGGTGTCTGCGATGGCCATTCCAGATCTTTAAACTCCATCCCCTCTGGTCTCACGGCAGGTGTGAAAAGCCTTGACTTGTCCAACAACGAGATCACCTATGTTGGCAACAGAGACCTACAGAGCTGTGTGAACCTGAAGACTCTGAGGCTGGGAGCCAATGAAATTCACACAGTGGAGGAAGATTCTTTTTTTCACCTGAGGAGTCTTGAATATTTGGACTTATCCTATAATCGCTTATCTAACTTATCATCCTCCTGGTTCAGGTCCCTTTATGTCTTGAAATTCTTAAACTTACTGGGAAATTTATACAAAACACTTGGGGAAACATCTCTTTTTTCTCATCTCTCAAATCTGCGGACCCTGAAAGTAGGAAATAGTAACAGCTTCACTGAGATTCATGAAAAGGATTTCGCTGGACTGACTTTTCTTGAGGAGCTTGAGATCAGTGCTCAAAATCTGCAGATATATGCGCCAAAGAGTTTAAAGTCAATCCAGAACATCAGCCATCTGATTCTTCATCTGAAGCAGCCTGTTTTACTCCTGGACATTCTTGTAGATATTGTAAGTTCCTTAGATTATTTAGAACTGAGAGATACTAATTTGCACACTTTCCATTTTTCAGAAGCATCCATCAGTGAAATGAATACATCGGTTAAAAAGCTTATATTTAGAAATGTGCAATTCACCGATGAAAGTTTTGTTGAAGTTGTCAAACTGTTTAATTATGTTTCTGGGATCTCAGAAGTAGAGTTTGATGACTGTACCCATGATGGAATTGGCGACTTTAGAACATTGGCTTTGGAGAGAACTAGATACCTAGGTAATGTGGAGACGTTAACAATACGGAAGTTGCATATTCCACAATTTTTCCTATTTTATGATCTTAGTAGTATATATTCACTCACAGGCAAAGTTAAAAGAGTCACAATAGAAAACAGTAAGGTTTTTCTGGTTCCTTGTTTACTTTCACAACATTTAAAATCATTAGAATATTTGGATCTCAGTGAAAACTTAATGTCTGAAGAAACTTTGAAAAACTCGGCCTGTGAGCATGCCTGGCCCTTCCTTCAAACCTTGGTTTTAAGGCAGAATCGTTTGAGATCACTAGAAAAAACTGGAGAACTTTTGCTTACTCTGAAAAACCTGACTAACCTTGATATCAGTAAGAATAATTTTCTTTCAATGCCTGAAACTTGTCAGTGGCCAGGAAAAATGAAACAGTTGAACTTATCCAGCACAAGGATACACAGCTTAACCCACTGCCTTCCCCAGACCCTGGAAATTCTAGATGTTAGCAGTAACAATCTCGATTCATTTTCTTTGATTTTGCCGCAACTCAAAGAACTTTATATTTCCAGAAATAAGTTGAAGACTCTACCAGATGCCTCCTTCTTACCCGTGTTATCAGTTATGAGAATTAGCAGAAATATAATAAATACTTTCTCTAAGGAGCAACTTGATTCTTTTCAACAGCTGAAGACTTTGGAGGCCGGTGGCAACAACTTCATTTGCTCCTGTGACTTCCTGTCCTTCATGCAGGGACAGCAGGCGCTGGCCCGGGTCCTGGCCCACTGGCCAGATGACTACCGGTGTGACTCTCCCTCCCACGTGCGGGGCCAGCGGGTGCGGGACGCCCGGCTGTCCCTTTCCGAATGCCACAGAACAGCCGTGGTGTCCGCCGTGTGCTGTGCCCTCTTCCTGTTGCTGCTGCTCACAGGGGTTCTGTGTCACCGTCTCCACGGACTGTGGTACATGAAGATGATGTGGGCCTGGCTCCAGGCCAAGAGGAAGCCCAGGAAGGCTCCCCGCAGGGACATCTGCTATGACGCCTTTGTGTCCTACAGTGAGCAGGATTCCTACTGGGTGGAGAACCTCATGGTCCGGGAGCTGGAGCACTTCGACCCTCCCTTTAAGCTGTGTCTTCATAAGCGAGACTTCATTCCTGGCAAGTGGATTATCGACAACATCATTGACTCCATCGAAAAGAGCCACAAAACCATCTTCGTGCTTTCGGAGAACTTTGTGAAGAGCGAGTGGTGCAAGTATGAGCTGGACTTCTCCCATTTCCGCCTCTTTGATGAGAACAATGATGCTGCCATTCTGATTCTGCTGGAGCCCATCGACAAGAAGGCCATTCCCCAGCGCTTCTGTAAGCTGCGGAAGGTCATGAACACCAAGACCTACCTGGAGTGGCCCACGGATGAGACTCAGCAGGAAGGGTTTTGGTTAAATTTGAGAGCTGCAGTAAGGTCC
>TLR3_giraffe
ATGAGCAGGCATTTGCCTTATCATATCTACTTCTTTTCCGGACTGTTGACCTGTTGGATACTGTGTACATCTTCTGCCAACAAATGTACTGTTAGAAATGAAGTAGCTGATTGCAGTCATCTGAAGTTGACTCAAATACCTGATGACCTCCCAACAAATATAACTGTGTTGAATCTTACCCATAATCAACTCAGAAGATTGCCACCTGCCAATTTTACAAGATACAGCCAACTTACTATCTTGGATGGGGGATTTAACTCCATCTCAAAGCTGGAGCCAGAACTGTGTCAAAGTCTCCCTTGGTTGGAAATTTTGAATCTCCAACACAATGAGATATCTCAGCTTTCTGATAAAACCTTTATCTTCTGCATGAATTTGACTGAACTCCATCTAACATCCAACTCAATCCAGAAAATTCAAAATGATCCCTTTAAAAACCTGAAGAATTTAATCAAATTAGACCTCTCTCATAATGGCTTATCATCTACTAAATTAGGAACTCAGCTCCAACTGGAAAACCTCCAAGAGCTTCTATTATCAAATAATAAAATTTCTTCACTAACACCAGAAGAACTTGATTTCCTTGGCAATTCTTCTTTAAAAAGATTAGAGTTGTCATCAAATCAAATCAAAGAGTTCTCTCCTGGATGTTTTCACGCCATTGGAAAATTATCTGGCCTCTCTCTGAACAGTGCCAAGCTGAGTCCCAGTCTCACAGAGAAGCTCTGCTTGGAATTGTCAGATACAAGCATTGAGAATCTGTCCCTGAGCAGCAACCAGCTGGACACAATCAGCCACACGATCTTCAACGGACTGAAGCAGACGAATCTCACCGTGCTGGACCTTTCCCGTAACTCCTTACGTGTGATGGGTAACGACTCCTTCGCCTGGCTTCCACATCTCGAATACCTCTTTCTGGAGTATAATGACATAGAGCATTTGTCTTCTCGCTCTTTTTATGGGCTTTCCAACTTGAAACACCTGAACTTGAGACAGTCTTTTGCTAGACAAAGCATTTCGCTGACTTCGCTCCCCAAGATTGACAATTTTTCCTTTCAGTGGCTAAAATGTTTGGAGTACCTCAACATGGAAGATAACAACTTTCCAGGCATAAAAAACAATACTTTCACAGGATTGGTGAGGCTGAAATTTTTAAGTCTATCCAACTCCTTCTCAAGTTTGCGGACCTTAACAAATGAGACGTTTCTATCACTCGCGGGTTCTCCTCTGGTCCTACTCAACCTAACCAAAAATAAAATCTCAAAAATACAGAGTGGTGCTTTTTCTTGGTTGGGGCACCTGGAGGTGCTTGACCTTGGCGTTAATGAAATTGGGCAAGAACTCACAGGCCAGGAATGGAGAGGCCTAGACAATATTGTTGAAATCTACCTTTCCTACAACAAGTACCTAGAGCTGACCACCAATTCTTTCACCTCAGTTCCAAGCCTTCAAAGACTGATGCTCCGAAGGGTGGCCCTGAAAAATGTGGATAGCTCCCCTTCACCTTTTCACCCTCTTCTGAACCTGATCGTTCTGGATCTAAGCAACAACAACATAGCCAACATAAATGATGAATTGTTGAAGGGTCTTGAGAAACTAGAAATTCTGGATTTGCAGCATAATAACTTAGCTCGGCTCTGGAAGCATGCCAACCCTGGTGGTCCTGTTCAATTTCTGAAGGGTCTTTCTCGCCTCCACATCCTTAACTTAGAGTCTAATGGCTTTGATGAGATCCCAGTGGAAGCCTTCAAGGACTTACGTGAATTGAAGAGTATTGATTTAGGAATGAATAATTTAAATATCCTTCCACAATCTGTCTTTGATAATCAAGTGTCACTAAAGTCATTAAGCCTTCAGAAGAACCTCATAACATCTGTTGAAAAGGCTGTTTTCGGGCTAGCATTCAGGAACCTGAATTATTTAGATATGCGTTTTAATCCATTTGATTGTACCTGTGAAAGCATTGCCTGGTTTGTTAACTGGATTAATAGTACCCACACCAACATCTCTGAACTATCAAACCATTACCTCTGCAACACTCCACCTCAATACCATGGTATCCCAGTAAAGCTTTTCGATGTATCGCCCTGCAAAGATAGTGCCCCATTTGAACTCCTTTTTATGATTAACACCAATATCCTTTTGATTTTTATCTTTATTGTACTGCTCATCCATTTTGAAGGCTGGAGGATATCTTTTTATTGGAATGTTTCAGTGCATCGAGTTCTCGGTTTCAAAGAAATAGACAGAGCAGAGCAGTTTGAATATGCAGCATATATAATTCATGCCTATAAGGATAGGGATTGGGTCTGGAAGCACTTCTCTCCAATGGAGGAAGAAGATCATACTCTCAGATTTTGTCTGGAAGAAAGGGACTTTGAGGCAGGTGTCTTTGAACTTGAAGCAATTGTGAACAGCATCAGAAGGAGCAGAAAAATTATTTTCGTTATAACACAGAATCTATTGAAAGATCCATTATGCAAAAGATTCAAGGTTCACCATGCAGTTCAGCAAGCTATTGAACAAAATCTGGATTCCATTATATTGATCTTTCTTGAGGAGATTCCGGATTATAAACTGAACCATGCACTCTGTTTGCGAAGAGGGATGTTTAAATCTCATTGCATCTTGAACTGGCCAGTTCAGAAAGAACGGGTAAATGCTTTTCATCATAAATTGAAAGTAGCACTTGGGTCCAGAAATTCAGTACATTAA
>TLR3_okapi
ATGAGCAGGCCTTTGCCTTATCATATCTACTTCTTTTCCGGACTGTTGACCTGTTGGATACTGTGTGCATCTTCTGCCAACAAATGTACTGTTAGAAATGAAGTAGCTGATTGCAGTCATCTGAAGTTGACTCAAATACCTGATGACCTCCCAACAAACATAACTGTGTTGAATCTTACCCATAATCAACTCAGAAGATTGCCACCTTCCAATTTTACAAGATACAGCCAACTTACTATCTTGGATGGGGGATTTAACTCCATCTCAAAGCTGGAGCCAGAACTGTGTCAAAGGCTCCCTTGGTTGGAAATTTTGAACCTCCAACACAATGAGATATCTCAGCTTTCTGATAAAACCTTTATCTTCTGCATGAATTTGACTGAACTCCATCTAACATCCAACTCAATCCAGAAAATTCAAAATGATCCCTTTAAAAACCTGAAGAATTTAATCAAATTAGACCTCTCTCATAATGGCTTATCATCTACTAAATTAGGAACTCAGCTCCAACTGGAAAACCTCCAAGAGCTTCTATTATCAAATAATAAAATTTCTTCACTAACACCAGAAGAACTTGATTTCCTTGGCAATTCTTCTTTAAAAAGATTAGAGTTGTCATCAAATCAAATCAAAGAGTTCTCTCCTGGATGTTTTCACGCCATTGGAAAATTATCTGGCCTCTCTCTGAACAATGCCAAGCTGAGCCCCAGTCTCACAGAGAGGCTCTGCTTGGAATTGTCAAATACAAGCATTGAGAATCTGTCCCTGAGCAGCAACCAGCTGGACACGATCAGCCACACGACCTTCGATGGACTGAAGCAGACAAATCTCACCGCGCTAGACCTTTCCCGTAACTCCTTACGTGTGATGGGTAACGACTCCTTCGCCTGGCTTCCACATCTTGAATACCTCTTTCTGGAGTATAATGACATAGAGCATTTGTCTTCTCGCTCTTTTTATGGGCTTTCCAACTTGAGACACCTGAACTTGAGACGGTCTTTTGCTAGACAAAGCATTTCACTGACTTCACTCCCCAAGATTGACAATTTTTCCTTTCAGTGGCTAAAATGTTTGGAGTACCTCAACATGGAAGATAACAACTTTCCAGGCATAGAAAACAATACTTTCACAGGATTGGTGAGGCTGAAAATTTTAAGTCTATCCAACTCCTTCTCAAGTTTGCGGACCTTAACAAATGAGACATTTCTATCACTCGCGGGTTCTCCTCTGGTCCTACTCAACCTAACCAAAAATAAAATCTCAAAAATACAGAGTGGTGCTTTTTCTTGGTTGGGGCACCTGAAGGTGCTTGACCTTGGCCTTAATGAAATTGGGCAAGAACTCACAGGCCAGGAATGGAGAGGCCTAGACAATATTGTTGAAATCTACCTTTCCTACAACAAGTACCTAGAGCTGACCACCAATTCTTTCACCTCAGTTCCAAGCCTTCAAAGACTGATGCTTCGAAGGGTGGCCCTGAAAAATGTGGATACCTCCCCTTCACCTTTTCACCCTCTTCTGAACCTGATCGTTCTGGATCTAAGCAACAACAACATAGCCAACATAAATGATGAATTGTTGAAGGGTCTTGAGAAACTAGAAATTCTGGATTTGCAGCATAATAACTTAGCTCGGCTCTGGAAGCATGCCAACCCTGGTGGTCCTGTTCAGTTTCTGAAGGGTCTTTCTCGCCTCCACATCCTTAACATAGAGTCTAATGGCTTTGATGAGATCCCAGTGGAAGCCTTCAAGGACTTACGTGAATTGAAGAGTATTGATTTAGGAATGAATAATTTAAATACCCTTCCACAATCTGTCTTTGATAATCAAGTGTCACTAAAGTCATTAAGCCTTCAGAAGAACCTCATAACATCTGTTGAAAAGGCTGTTTTCGGGCTAGTATTCAGGAACCTGAATTATTTAGATATGCGTTTTAATCCATTTGATTGTACCTGTGAAAGCATTGCCTGGTTTGTTAACTGGATTAATAGCACCCACACCAACATCTCTGAACTATCGAACCATTACCTCTGCAACACTCCACCTCAATACCGTGGTTTCCCAGTAAAGGTTTTCGATGTATCGCCCTGCAAAGATAGTGCCCCATTTGAACTCCTTTTTATGATTAACACCAATATCCTTTTGATTTTTATCTTTATTGTACTGCTCATCCATTTTGAAGGCTGGAGGATATCTTTTTATTGGAATGTTTCAGTGCATCGAGTTCTCGGTTTCAAAGAAATAGACAGAGCAGAGCAGTTTGAATATGCAGCATATATAATTCATGCCTATAAAGATAGGGATTGGGTCTGGAAGCACTTCTCTCCAATGGAGGAAGAAGATCATACTCTCAGATTTTGCCTGGAAGAAAGGGACTTTGAGGCAGGAGTCTTTGAACTTGAAGCAATTATGAACAGCATCAGAAGGAGCAGAAAAATTATTTTCATTATAACACAGAATCTATTGAAAGATCCATTATGCAAAAGATTCAAGGTTCACCATGCAGTTCAGCAAGCTATTGAACAAAATCTGGATTCCATTATATTGATCTTTCTTGAGGAGATTCCGGATTATAAACTGAACCATGCACTCTGTTTGCGAAGAGGGATGTTTAAATCTCATTGCATCTTGAACTGGCCGGTTCAGAAAGAACGGGTAAATGCTTTTCATCATAAATTGAAAGTAGCACTTGGGTCCAGAAATTCAGTACATTAA
>TLR4_giraffe
ATGATGGCTCGTGCCCGCCTGGCTGCGGCTCTGATCCCAGCCATGGCCATCCTCTCCTGTCTGAGATCCGAGAGCTGGGACCCTTGTGTACAGGTGGTTCCTAACATTAGTTACCAATGCATGGAGCTGAATCTCTACAAAATCCCCGACAACATCCCCATATCAACCAAGATGCTGGACCTGAGCTTTAACTACCTGAGACATTTAGGCAGCCATAACTTCTCCAGCTTCCCAGAACTGCAAGTGCTGGATTTATCCAGATGTGAAATTAAGATTATTGAAGATGACACATTTCAGGGCCTAAATCACCTCTCCACCTTGATACTGACGGGAAACCCTATCCAGAGTTTAGCCTGGGGAGCCTTTTCTGGGCTATCAAGTTTACAGAAGCTGGTGGCTGTGGAGACAAACCTAGTATCTCTAAATGACTTCCCCATTGGACATCTCAAAACCTTGAAAGAGCTTAATGTGGCTCACAATTTTATCCATTCCTTCAAGTTACCTGAATATTTTTCTAACCTGCCCAACCTGGAGCAGTTGGATCTTTCTAACAACAAAATCCAAAATATTTATTATGAAGATGTGAAAGTTCTACATCAAATGCCCCTACTCAACCTCTCTTTAGATTTGTCCCTGAACCCTTTAGACTTTATTGAACCAGGTACCTTTAAAGAAATTAAGCTCAATGGATTGACTTTGCGAAGTAATTTTAACAGTTCAGATGTCATGAAAACTTGTATTCAAGGTCTGGCTGGCTTAAAAATCAACCGGCTAGTTTTGGGAGAATTTAAAAATGAAAGGAGGTTGGAAAGATTTGACAGATCTTTCCTGGAGGGACTGTGCAACCTGACCATTGAACAATTCCGGATAGCGTACTTGGACAAATTCTCAGCGGACGATACAGACTTATTTAATTGTTTGGCAAATGTTTCTGTGATTTCTCTGTTGAGTATATCTTTAGAAAGTATGCAAGCCCTTCTTAAAGATTTTAGATGGCAACACTTGGAAGTGATTAACTGTGGCTTTGAAAAGCTTCCTGCACTGGAGCTCAGTTCTCTTAAAAAGTTTGTTTTCATAGACAACAAAGGTATAAGCAGTTTTACTGAGTTTCAGCTACCAAGCCTTCAGTATCTAGATCTCAAAAGAAATCACTTGAGTTTCAAGGGTTGCTGTTCTCACAGTGATTTTGGGACAACCAAACTAAAGCATTTAGATCTGAGCTTCAACGATGTCATTACCTTAAGTTCAAACTTCGTGGGCTTAGAGCAACTAGAACATCTGGATTTTCAGCATTCCACTCTGAAACAGATCAATGCTTTTTCAGCATTCCTATCACTCAGAAACCTCCGTTACCTTGATATATCTTATACCAACACCCGGATTGTCTTCCATGGCGTCTTTACTGGCTTAGTCAGTCTGCAAACCTTGAAAATGGCAGGCAGTTCTTTTCAGAACAACTTGCTCCCTGACATCTTCACAGAGCTGGGTAACTTAACTGTCTTGGACCTCTCTAAGTGTCAACTGGAACAGGTATCCCAGACGGCATTTCACTCCCTCCTTAGCCTTCAGGTGCTGAATATGAGTTACAACAAACTCTTGTCATTGGATACACTTCTTTATAAACCACTCCACTCGCTCCAGATCCTAGACTGCAGTTTCAACCGTATCATGGCCTCTAAGGGGCAAGAACTACAGAATTTGCCAAGGAACCTCACTTGGTTAAATCTTACTCAGAATGAAATTGCTTGTGTTTGTGAACACCAGAGTTTCCTGCAGTGGGTCAAGGACCAGAGGCAGCTCTTGGTGGGAGCTGAGCAAATGATGTGTGCAGAGCCTTTAGATATGCAGGACCAGCCAGTGCTTAGTTTCAGGAACACCACTTGTCAGATGAGCAGGACGATCATTAGTGTGTCGGTTGTCACTGTACTCCTGGTATCTGTGGTAGGAGTCCTGGTCTATAAGTTCTATTTCCACCTGATGCTTCTTGCTGGCTGCAAAAAGTATGGCAGAGGTGAAAGCACCTATGATGCCTTTGTAATCTACTCGAGCCAGGATGAAGACTGGGTGCGGAATGAACTGGTAAAGAACTTGGAGGAGGGGGTGCCCCCCTTTCAGCTCTGCCTTCACTACAGGGATTTTATTCCTGGGGTGGCCATCGCCGCCAATATCATCCAGGAAGGTTTCCACAAAAGCCGTAAGGTTATTGTCGTGGTGTCCCAGCACTTCATCCAGAGCCGATGGTGTATCTTCGAGTATGAGATTGCCCAGACCTGGCAGTTTCTGAGCAGCCGTGCTGGCATCATCTTCATCGTCCTGCAGAAGCTGGAGAAGTCTCTGCTTCGGCAGCAGGTGGAGCTCTATCGTCTTCTGAGCAGGAACACCTACCTGGAGTGGGAGGACAGTGTCCTGGGGCGGCACGTCTTCTGGAGAAGACTCAGAAAAGCCTTGCTGGCTGGTAAACCCCGGAGTCCAGAAGGAACAGCAGATGCAGAAACGAACCCGCAGGAAGCGACAACCTCCACCTGA
>TLR4_okapi
ATGATGGCTCGTGCCCGTGTGGCTGTGGCTCTGATCCCAGCCATGGCCATCCTCTCCTGTCTGAGATCTGAGAGCTGGGACCCTTGTGTACAGGTGGTTCCTAATGTTAGTTACCAATGCATGGAGCTGAATCTCTACAAAATCCCCGACAACATCCCCATATCAACCAAGATGCTGGACCTGAGCTTTAACTACCTGAGACATTTAGGCAGCCATAACTTCTCCAGCTTCCCAGAACTGCAAGTGCTGGACTTATCCAGATGTGAAATTAAGATTATTGAAGATGACACATTTCAGGGCCTAAACCACCTCTCCACCTTGATACTGACAGGAAACCCTATCCAGAGTTTAGCCTGGGGAGCTTTTTCTGGGCTATCAAGTTTACAGAAGCTGGTGGCTGTGGAGACAAACCTAGTATCTCTAAATGACTTCCCCATTGGACATCTCAAAACCTTGAAAGAGCTTAATGTGGCTCACAATTTTATCCATTCCTTCAAGTTACCTGAATATTTTTCTAACCTGCCCAACCTGGAGCACTTGGATCTTTCTAACAACAAAATCCAAAATATTTATTATGAAGATGTGAAAGTTCTACATCAAATGCCCCTACTCAACCTCTCTTTAGATTTGTCCCTGAACCCTTTAGACTTTATTGAACCAGGTACCTTTAAAGAAATTAAGCTCAATGGATTGACTTTGCGAAGTAATTTTAACAGTTCAGATGTCATGAAAACTTGTATTCAAGGTCTGGCTGGCTTAAAAATCAACCAGCTAGTTTTGGGAGAATTTAAAAATGAAAGGAAGTTGGAAAGATTTGACAGATCTTTCCTGGAGGGACTGTGCAACCTGACCATTGAACAATTCCGGATAGCGTACTTGGACAAATTCTCAGCGGACGATACAGACTTATTTAATTGTTTGGCAAATGTTTCTGTGATTTCTCTGTTGAGTGTATCTTTAGAAAGTATGCAAGCCCTTCTTAAAGATTTTAGATGGCAACACTTAGAAGTGATTAATTGTGGCTTTGAAAAGCTTCCTGCACTGGAGCTCAGTTCTCTTAAAAAGTTTGTTTTCATAGACAACAAAGGTATAAGCAGTTTTACTGAGTTTCAGCTACCAAGCCTTCAGTATCTAGATCTCAAAAGAAATCACTTGAGTTTCAAGGGTTGCTGTTCTCACACTGATTTTGGGACAACCAAACTAAAGCATTTAGATCTGAGCTTCAATGATGTCATTACCTTAAGTTCAAACTTCGTGGGCTTAGAGAAACTAGAACATCTGGATTTTCAGCATTCCACTCTGAAACAGATCAATGCTTTTTCAGCATTCCTATCACTCAGAAACCTCCGTTACCTTGATATTTCTTATACCAACACCCGGATTGTCTTCCATGGCATCTTTACTGGCTTAGTCAGCCTGCAAACCTTGAAAATGGCAGGCAGTTCTTTTCAGAACAACTTGCTCCCTGACATCTTCACAGAGCTGGGTAACTTAACCGTCTTGGACCTCTCTAAGTGTCAACTGGAACAGGTATCCCAGACGGCATTTCACTCCCTCCTTAGCCTTCAGGTGCTGAATATGAGTTACAACAAACTCTTGTCATTGGATACACTTATTTATAAACCACTCCACTCGCTCCAGATCCTAGACTGCAGTTTCAACCGTATCATGGCCTCTAAGGGGCAAGAACTACAGAATTTGCCAAGGAACCTCACTTGGTTAAATCTTACTCAGAATGAAATTGCTTGTGTTTGTGAACACCAGAGTTTCCTGCAGTGGGTCAAGGACCAGAGGCAGCTCTTGGTGGGAGCTGAGCAAATGATGTGTGTAGAGCCGTTAGATATGCAGGACCAGCCAGTGCTTAGTTTCAGGAACACCACTTGTCAGATGAGCAGGACGATCATTAGTGTGTCGGTTGTCACTGTACTCCTGGTATCTGTGGTAGGAGTCCTGGTCTATAAGTTCTATTTCCACCTGATGCTTCTTGCTGGCTGCAAAAAGTATGGCAGAGGTGAAAGCACCTATGATGCCTTTGTAATCTACTCAAGCCAGGATGAAGACTGGGTGCGGAATGAACTGGTAAAGAACTTGGAGGAGGGGGTGCCCCCCTTTCAGCTCTGCCTTCACTACAGGGACTTTATTCCTGGGGTGGCCATTGCCGCCAATATCATCCAGGAAGGTTTCCACAAAAGCCGTAAGGTTATTGTCGTGGTATCCCAGCACTTCATCCAGAGCCGATGGTGTATCTTTGAGTATGAGATTGCCCAGACCTGGCAGTTTCTGAGCAGCCGTGCTGGCATCATCTTCATCGTCCTGCAGAAGCTGGAGAAGTCTCTGCTGCGGCAGCAGGTGGAGCTCTATCGCCTTCTGAGCAGGAACACCTACCTGGAGTGGGAGGACAGTGTCCTGGGGCGGCATGTCTTCTGGAGAAGACTCAGAAAAGCCTTGCTGGCTGGCAAACCCCGGAGTCCAGAAGGAACAGCAGACGCAGAAACGAACCCGCAGGAAGCGACAACCTCCACCTGA
>TLR5_giraffe
ATGAGAGACTGCCTTGACCTTCTCTTAGGAGTCGTACTCCTGACCAGTCCTGCACTTGGAGTTTCTTCCTGCTTCTTTGATGGTTGGAGAGCCCTCTATCTTTCCTGCAACCTCACCCAAGTGCCCCAGGTCCCCAACACCACCAAGAGCCTCCTGCTCAGCTTCAACTATATCAGGACAGTCACAACCACATCCTTCCCCTTCCTGGAGCAGTTGCAGCTGCTGGAGCTGGGAACTCAGTTTACCCCCTTGACCATTTACAGAGAAGCCTTCCGAAACCTGCCCAATCTCAGGATCCTGGACCTGGGTGGAAGTCGGATAGACTTCTTGCATCCAGATGCTTTTCAGGGACTGCCCCACCTCATTGAACTTCGACTGTTTTTCTGTGGTCTCTCTGATGCTGTATTAAAAGATGGCTATTTCAGAAATTTGGCATCTTTGACTCACTTGGACCTATCCAAAAATCAAATTCAGAGTCTTTACCTTCATCCCTCATTCCGGGAACTGAATTCCTTGAAGTCCATTGATTTTTCCCTCAACCAAATACCTATTGTATGTGAGCAAGAACTCAAACCCCTCCAAGGGAAAACACTCTCCTTCTTAAGCCTTGCTGATAACCACCTGTACAGCAGGGTCTCAGTGGACTGGAAGAAGTGTCTGAACCCATTCAGAAATATGGTCCTGGAAACCCTAGATGTTTCTGGCAATGGCTGGGGGGTGGACGTCATGAGAAACTTCAGCAATGCCATCAATGGGAGCCAGATTTTCTCTTTGGTTCTTACCCATCATATTATGGGTTCTTCGTTTGGCTTCTCCAACCTGAAGGATCCTGACCAGCACACCTTTGCTGGGCTGGCCAGGAGCTCGATGATACAGCTGGACATTTCACATGGGTATATCTTCTCCCTGAATTTCCGAGTCTTTGAGACGCTCCAGGAGCTGAAGTTCCTGAACCTCGCCTACAACAAGATAAACACTATTTCGAGGAATGCATTTTATGGACTTGACAACCTTCAAGTTCTCAATATATCACATAACCTTCTTGGGGAATTATATAATTATGATTTCGATGGACTACCTAATGTGGCCTCTATTGACCTGCAGAAGAATCACATTGGGATCATTCAGGACAAAACATTTAAATTCCTGTGGAAATTAAATACCTTGGACCTCCGGGATAATGCTCTTAAAACAATTTATTTTCTTCCAAGCATTCCTAATATCTTTTTGGGTGGCAATAAGCTGGTGACTTTGCCAAACATCCCACTTAGAGCCAATTTCATCCACTTATCAGAGAATAGGCTAGAAAATCTGAATGATCTCTACTTCCTTCTCCAGGTACCTCATCTCCAGATTCTTATTTTAAATCAAAATCGCTTTTCCTTTTGTCACCAAAACCATGCCCCTTCAGAGAATCCCAGCCTAGAAAAGCTTTTCCTTGGAGAAAATATGTTGCAACTTGCCTGGGAAGCCGGCTCATGTTGGGATGTTTTTAAGGGGCTTTCCCATCTCCAGCTCCTCTATCTGAATAAAAACTACCTGAATTTCCTTCCACCAGGAGTATTTCGTCATCTGACTGCACTGAGGGGACTCAGCCTCAAAGACAACAGGCTTACTGTTCTTTCTCCTGGTGACTTACCTGCTAACTTAGAGATCCTGGATATATCTGGAAACCAGCTCCTCTCTCCTGATCCTGATTTATTTACATCACTGAGTGCCGTGGACATAACTCATAACAAATTCATCTGTGAGTGTGAACTTAGTACTTTTATCCATTGGCTCAATCAAACCAATATCACAATATTTGGGTCTCCAGCAGACATGTACTGCATGTACCCAAACTCTCTGGCTGGGGTTTCCCTTTACAGTCTTTCCACAGAAGGTTGCGAAGAAGAAGAAGTTTTAGAGTCCCTGAAGTTTTCCCTTTTCATCCTGGTCACTGTCACCTTGACTCTGTTCCTCGTGGTCATCCTCACAGTTACAAAGTTCCGGGGGTTTTGTTTCATCTGTTATAAGAAAGCCCAGAGTCTGCTGTTCAAGGACCCCATCAAGGGAAGAGAATCAGATACGTACAAATATGATGCCTATTTGTGCTTCAGTAGCAAAGACTTTGAATGGGTGCAGAATGCTTTGCTCAAACACCTGGATGTCCAGTACAGCAGCCAAAACAGATTTAACTTGTGCTTTGAAGAAAGAGACTTTATGCCCGGGGTAAACCATATCACCAACATCCAGGATGCTGTGTGGAGCAGCAGAAAGATTGTCTGTCTCGTGAGCAGACACTTCCTTAGAGACGGGTGGTGCCTCGAAGCCTTCAATTACGCCCAGAGCAGGTGCTTAGCTGACCTCAATGGCGCCCTCATCATGGTGGTGGTGGGGTCCCTGTCCCAGTTCCATCTGATGAAGCATCAGTCCATCAGAGGGTTCGTCCAGAAACGGCAGTACTTGAGGTGGCCTGAGGATCTCCAGGATGTTGACTGGTTTCTCAATAAACTCTCTGAATGCATTCTAAAGAAAGAAAAGGAAAGGAAGAAAGACAGTGCTGTTCAGCTGCAAAATGTAACCACAATCTCCTAG
>TLR5_okapi
ATGAGAGACTGCCTTGACCTTCTCTTAGGAGTCGTACTCCTGACCAGTCCTGCACTTGGGATTTCTTCCTGCTTCTTCGATGGTTGGAGAGCCCTCTATCTTTCCTGCAACCTCACCCAAGTGCCCCAGGTCCCCAACACCACCAAGAGCCTCCTGCTCAGCTTCAACTCTATCAGGACAGTCACAACCACATCCTTCCCCTTCCTGGAGCAGTTGCAGCTGCTGGAGCTGGGAAATCAGTCTACCCCCTTGACCATTTACAGAGAAGCCTTCCGAAACCTGCCCAATCTCAGGATCCTGGACCTGGGTGGAAGTCGGATAGACTTCTTGCATCCAGATGCTTTTCAGGGACTGCCCCATCTCGTTGAACTTCGACTGTTTTTCTGTGGTCTCTCCGATGCTGTATTAAAAGATGGTTATTTCAGAAATTTGGCATCTTTGACTCACTTGGACCTATCCAAAAATCAAATTCAGAGTCTTTACCTTCATCCCTCATTCCGGGAACTGAATTCCTTGAAGTCCATTGATTTTTCCCTCAACCAAATACCTATTGTATGTGAGCAAGAACTCAAACCCCTCCAAGGGAAAACACTCTCCTTCTTAAGCCTTGCTGATAACCACCTGTACAGCAGGGTCTCAGTGGACTGGAAGAAGTGTCTGAACCCATTCAGAAATATGGTCCTGGAAACCCTAGATGTTTCTGGCAATGGCTGGGGGGTGGATGTCATGAGAAACTTCAGCAATGCCATCAATGGGAGCCAGATTTTCTCTTTGGTTCTTACCCATCACATTATGGGTTCTTCGTTTGGCTTCTCCAACCTGAAGGATCCTGACCAGCACACCTTTGCTGGGCTGGCCAGGAGCTCGATGATACAGCTGGACATTTCACATGGGTATATCTTCTCCCTGAATTTCCGAGTCTTTGAGACGCTCCAGGAGCTGAAGGTCCTGAACCTCGCCTACAACAAGATAAACACTATTTCGAAGAATGCATTTTATGGACTTGACAACCTTCAAGTTCTCAATATATCATATAACCTTCTTGGGGAATTATATAATTATGATTTCAATGGACTACCTAATGTGGCCTATATTGACCTGCAGAAGAATCACATTGGGATCATTCAGGACAAAACATTTAAATTCCTGGGGAAATTAAATACCTTGGACCTCCGGGATAATGCTCTTAAAACAATTTATTTTCTTCCAAGCATTCCTAATATCTTCTTGGGTGGCAATAAGCTGGTGACTTTGCCAAACATCCCACTTACAGCCAATTTCATCCACTTATCAGAGAATAGGCTAGAAAATCTGAATGATCTCTACTTCCTTCTCCAGGTACCTCATCTCCAGATTCTTATTTTAAATCAAAATCGCTTTTCCTTTTGTCACCAAAACCATGCCCCTTCAGAGAATCCCAGCCTAGAAAAGCTTTTCCTTGGAGAAAATATGTTGCAACTTGCCTGGGAAGCCGGCTCATGTTGGGATGTTTTTAAGGGGCTTTCCCATCTCCAGCTCCTCTATCTGAATAAAAACTACCTGAATTTCCTTCCATCAGGAGTATTTCGTCATCTGACTGCACTGAGGGGACTCAGCCTCAAAGACAACAGGCTGACTGTTCTTTCTCCTGGTGATTTACCTGCTAACTTAGAGATCCTGGATATATCTGGAAACCAGCTCCTCTCTCCTGATCCTGATTTATTTACATCACTGAGTGCCGTGGACATAACTCATAACAAATTCATCTGTGAGTGTGAACTTAGTACTTTTATCCATTGGCTCAATCAAACCAATATCACAATATTTGGGTCTCCAGCAGACATGTACTGCATGTACCCAAACTCCTTGGCTGGGGTTTCCCTTTACAGTGTTTCCACAGAAGGTTGCGAAGAAGAAGAAGTTTTAGAGTCCCTGAAGTTTTCCCTTTTCATCCTGGTCACTGTCACCTTGACTCTGTTCCTCGTGGTCATACTCACAGTTACAAAGTTCCGGGGGTTTTGTTTCATCTGTTATAAGAAAGCCCAGAGTCTGCTGTTCAAGGACCCCATCAAGGGAGGAGAATCAGATACGTACAAATATGATGCCTATTTGTGCTTCAGTAGCAAAGACTTTGAATGGGTGCAGAATACTTTGCTCAAACACCTGGATGTCCAGTACAGCAGCCAAAACAGATTTAACTTGTGCTTTGAAGAAAGAGACTTTATGCCCGGGGAAAACCACATCACCAACATTCAGGATGCTGTGTGGAGCAGCAGAAAGATTGTCTGTCTCGTGAGCAGACACTTCCTTAGAGATGGGTGGTGCCTCGAAGCCTTCAGTTACGCCCAGAGCAGGTGCTTAGCTGACCTCAATGGCGCCCTCATCATGGTGGTGGTGGGGTCCCTGTCCCAGTTCCATCTGATGAAGCATCAGTCCATCAGAGGGTTCGTCCAGAAACGTCAGTACTTGAGGTGGCCTGAGGATCTCCAGGATGTTGACTGGTTTCTCAATAAACTCTCTCAATGCATTCTAAAGAAAGAAAAGGAAAGGAAGAAAGACAGTGCTATTCAGCTGCAAAATGTAACCACAATCTCCTAG
>TLR7_giraffe
ATGGTGTTTCCAATGTGGACATTGAAGAGACAGTTTCCTATCCTTTTAAACATAATCCTAATTTCTGAACTCCTTGGGGCTAGATGGTTTCCTAAAACTCTGCCCTGTGATGTCACTCTGGATGCCCCAAATGCCCACGTGATTGTGGACTGCACAGACAAGCATTTGACAGAAATTCCTGGAGGTATTCCCACCAATGCCACCAACCTCACCCTCACCATTAACCACATAGCAGGCATCTCTCCAGCCTCCTTCCACCGGCTGGACCATCTGGTGGAGATCGATTTCAGATGCAACTGCATACCTGTTCGACTGGGGCCAAAAGACAACGTGTGCACCAAAAGGCTACAGATTAAACCCAACAGCTTTAGCAAACTCGCATATTTAAAATCTCTTTACCTGGATGGAAACCAGCTTCTAGAAATACCTCAGGATCTTCCTCCCAGCTTACAGCTGCTGAGCCTGGAGGCCAACAACATTTTTTTGATCATGAAGGAGAATCTAACAGAACTGGCCAACCTGGAAATACTCTACCTGGGCCAAAACTGTTACTATCGTAACCCTTGTAATGTTTCATTTACCATCGAAAAAGATGCTTTCCTAAATATGAGAAATTTAAAATTGCTCTCCCTAAAAGATAACAATATCTCAGCTGTCCCCACCGTTTTGCCATCTAGTTTGACAGAACTCTATCTTTACAATAACATCATTACAAAAATCCAAGAAGATGATTTTAATAACCTCAGTCAACTACAAGTTCTTGACCTGAGTGGAAATTGCCCTCGTTGCTATAATGTTCCATTTCCTTGCACACCCTGTGAAAATAATTCTCCCCTACAGATTGATATAAATGCTTTTGATGCATTGACAGAATTGCAAGTTTTACGTCTACACAGTAACTCTCTTCACTATGTGCCCCAAAGATGGTTTAAAAACATTAACAAACTTAAAGAACTAGATCTTTCCCAAAACTTCTTGGCCAAAGAAATTGGGGATGCCAAATTTTTACATCTTCTTCATAACCTTGTCCACTTGGATCTGTCTTTCAATTATGATCTTCAGGTCTACCGCGCAGTTATAAATCTATCAGATGCATTTTCTTCACTGAAAAAATTGAAAGTTTTGCGAATCAAAGGCTATGTCTTTAAAGAGCTGAATAGTTTAAACCTCTTGCCATTACGTAATCTTCCCAATCTTGAAGTTCTTGATCTTGGCACTAACTTTATAAAAATTGCTGACCTCGGCATATTTAAACAATTTAAAACATTGAAATTCATAGATCTTTCAGTGAATAAAATATCACCTTCAGGAGATTCAACTGAAGGTGGTTTCTGCTCTAACATGAGAACTTCTATAGAAGGCCATGGGCCCCAGGTCCTTGAAGCATTGCATTATTTCAGATATGATGAGTATGCAAGGAGTTGCCGGTCCAAAAGCAAAGAGCCTCCTTCTTTCTTACCTCTTAATGAAGATTGTTATATGTATGGGCAGACCTTGGACCTTAGTAGAAATAATATATTTTTTATTAAGTCTTCTGAGTTCCAGCATCTTTCTTTCCTCAAATGCCTCAACTTATCAGGAAATAGCATTAGCCAGACGCTTAATGGGAGTGAATTTCAACCTTTAGTGGAGTTGAAATATTTAGACTTCTCTAACAATCGGCTTGATTTACTCTACTCAACGGCATTTGAGGAGCTGCACAACCTGGAAGTCCTAGATATAAGTAGTAACAGCCATTATTTTCAATCAGAAGGAATTACTCACATGCTAAATTTTACCAAGAACCTCAAGGTTCTGAAGAAACTGATGATGAACTATAATGACATTGCTACCTCCACCAGCAGGACCATGGAGAGCGAATCTCTTCAAATCCTGGAGTTCAGAGGCAACCATTTGGATATTTTATGGAGAGATGGTGATAACAGATACTTAAAATTCTTTAAGAATCTGCTGAACTTGGAAGAGCTAGACATCTCTGAAAATTCTCTGAGTTTCTTACCTTTGGGAGTTTTTGATAATATGCCTCCAAATCTAAAGACTCTCTCCTTAGCCAAAAATGGGTTAAAGTCTTTCAGTTGGGGAAGACTGCAGAATCTGAAGAATCTAGAAACTTTGGACCTCAGCTTCAACCAGCTGAAGACTGTCCCTGAGAGATTATCCAACTGTTCCCACAGCCTCAAGAAACTCATACTTAAGAATAATCAAATCAGGTGCCTGACAAAGTATTTTCTCCAAGGTGCTTTCCAGTTGCGCCATCTGGACCTCAGCTCAAATAAAATTCAGGTTATCCAAAAGACGAGTTTTCCAGAAAACGTCCTCAACAATCTGAACATTTTGTTTTTGCATCACAATCGATTTCTGTGCAACTGTGATGCTGTGTGGTTTGTCTGGTGGGTTAACCATACTGAGGTGACTATTCCTTACTTGGCCACAGATGTGACTTGCATGGGACCAGGAGCACACAAGGGCCAGAGTGTAGTCTCTCTGGATCTATATACCTGTGAGTTAGATCTGACTAACTTCATCCTGTTCTCACTTTCCATATCAGCAGTTCTCTCTCTGATGATGATCACAACAGCAAACCATCTCTATTTCTGGGATGTGTGGTATAGTTATCATTTCTGTAAAGCCAAAATAAAAGGGTATCGACGTCTGATATCACCCAATTCTTGCTATGATGCTTTCATTGTATATGACACTAAAGACCCAGCAGTGACAGAGTGGGTTTTGGATGAGCTGGTGGCCAAATTGGAAGACCCTAGAGAGAAGTGTTTTAATTTATGTCTCGAGGAAAGGGACTGGTTACCAGGGCAGCCTGTTCTGGAAAATCTTTCCCAGAGCATACAGCTTAGCAAAAAGACGGTGTTTGTGATGACAGACAAGTATGCAAAGACTGAGAATTTTAAGATAGCATTTTACTTATCCCATCAGAGGCTCATGGATGAAAAAGTGGATGTAATCATTTTGATATTCCTTGAGAAGCCCCTTCAGAAGTCCAAGTTTCTCCAACTCCGGAAGAGGCTTTGTGGCAGTTCTGTTCTTGAGTGGCCAACAAACCCACAGGCTCACCCGTACTTCTGGCAGTGTCTGAAGAACGCCCTGGCCACAGACAATCATGTGACCTACAGTCAGGTGTTCAAAGAGACAGCCTAG
>TLR7_okapi
ATGGTGTTTCTAATGTGGACATTGACGAGACAGTTTCCTATCCTTTTAAACATAATCCTAATTTCTGAACTCCTTGGGGCTAGATGGTTTCCTAAAACTCTGCCCTGTGATGTCACTCTGGATGCCCCAAATGCCCACGTGATTGTGGACTGCACAGACAAGCATTTGACAGAAATTCCTGGAGGTATTCCCACCAATGCCACCAACCTCACCCTCACCATTAACCACATAGCAGGCATCTCTCCAGCCTCCTTCCACCGGCTGGACCATCTGGTGGAGATCGATTTCAGATGCAACTGCGTACCTGTTCGACTGGGGCCAAAAGACAACGTGTGCACCAAAAGGCTACAGATTAAACCCAACAGCTTTAGCAAACTCACGTATTTAAAATCTCTTTACCTGGATGGAAACCAGCTTCTAGAAATACCTCAGGATCTTCCTCCCAGCTTACAGCTGCTGAGCCTGGAGGCCAACAACATTTTTTTGATCATGAAGGAGAATCTAACAGAACTGGCCAACCTGGAAATACTCTACCTGGGCCAAAACTGTTACTATCGTAACCCTTGTAATGTTTCATTTACCATCGAAAAAGATGCTTTCCTAAATATGAGAAATTTAAAATTGCTCTCCCTAAAAGATAACAATATCTCAGCTGTCCCCACTGTTTTGCCATCTAGTTTGACAGAACTCTATCTTTACAATAACATCATTACAAAAATCCAAGAAGATGATTTTAATAACCTCAGTCAACTACAAGTTCTTGACCTGAGTGGAAATTGCCCTCGTTGCTATAATGTTCCATTTCCTTGCACACCCTGTGAAAATAATTCTCCCCTACAGATTGATATAAATGCTTTTGATGCATTGACAGAATTGCAAGTTTTACGTCTACACAGTAACTCTCTTCACTATGTGCCCCAAAGATGGTTTAAAAACATTAACAAACTTAAAGAACTAGATCTTTCCCAAAACTTCTTGGCCAAAGAAATTGGGGATGCCAAATTTTTACATCTTCTTCATAACCTTGTCCACTTGGATCTGTCTTTCAATTATGATCTTCAGGTCTACCGTGCAGGTATAAATCTATCAGATGCATTTTCTTCACTGAAAAAATTGAAAGTTTTACGAATCAAAGGCTATGTCTTTAAAGAGCTGAATAGTTTAAACCTCTTCCCATTACATAATCTTCCCAATCTTGAAGTTCTTGATCTTGGCACTAACTTTATAAAAATTGCTGACCTCAGCATATTTAAACAATTTAAAACATTGAAATTCATAGATCTTTCAGTGAATAAAATATCACCTTCAGGAGATTCAACTGAAGGTGGTTTCTGCTCTAACATGAGAACTTCTATAGAAGGCCATGGGCCCCAGGTCCTTGAAGCATTGCATTATTTCAGATATGATGAGTATGCAAGGAGTTGCCGGTCCAAAAGCAAAGAGCCTCCTTCTTTCTTACCTCTTAATGAAGATTGTTATACGTATGGGCAGACCTTGGACCTTAGTAGAAATAATATATTTTTTATTAAGTCTTCTGAGTTCCAGCATCTTTCTTTCCTCAAATGCCTCAACTTATCAGGAAATAGCATTAGCCAGACGCTTAATGGGAGTGAATTTCAACCTTTAGTGGAGTTGAAATATTTAGACTTCTCTAACAATCGGCTTGATTTACTCTACTCAACGGCATTTGAGGAGCTGCGCAACCTGGAAGTCCTAGATATAAGTAGTAACAGCCATTATTTTCAATCAGAAGGAATTACTCACATGCTAAATTTTACCAAGAACCTCAAGGTTCTGAAGAAACTGATGATGAACTATAATGACATTGCTACCTCCACCAGCAGGACCATGGAGAGTGAATCTCTTCAAATCCTGGAGTTCAGAGGCAACCATTTGGATACTTTATGGAGAGATGGTGATAACAGATACTTAAAATTCTTTAAGAATCTGCTAAACTTGGAAGAGCTAGACATCTCTGAAAATTCTCTGAGTTTCTTACCTTTGGGAGTTTTTGATAATATGCCTCCAAATCTAAAGACTCTCTCCTTAGCCAAAAATGGGTTAAAGTCTTTCAGTTGGGGAAGACTGCAGAGTCTGAAGAATCTAGAAACTTTGGACCTCAGCTTCAACCAGCTGAAGACTGTCCCTGAGAGATTATCCAACTGTTCCCACAGCCTCAAGAAACTCATACTTAAGAATAATCAAATCAGGTGCCTGACAAAGTATTTTCTCCAAGGTGCTTTCCAGTTGCGCCATCTGGACCTCAGCTCAAATAAAATTCAGGTTATCCAAAAGACGAGTTTTCCAGAAAACGTCCTCAACAATCTGAACATTTTGTTTTTGCATCACAATCGATTTCTGTGCAACTGTGATGCTGTGTGGTTTGTCTGGTGGGTTAACCATACCGAGGTGACTATTCCTTACTTGGCCACAGATGTGACTTGCATGGGACCAGGAGCACACAAGGGCCAGAGTGTAGTCTCTCTGGATCTATATACCTGTGAGTTAGATCTGACTAACTTCATCCTGTTCTCACTTTCCATATCAGCAGTTCTCTCTCTGATGATGATCACAACAGCAAACCATCTCTATTTCTGGGATGTGTGGTATAGTTATCATTTCTGTAAAGCCAAAATAAAAGGGTATCGACGTCTGATATCACCCAATTCTTGCTATGATGCTTTCATTGTATATGACACTAAAGACCCAGCAGTGACAGAGTGGGTTTTGGATGAGCTGGTGGCCAAATTGGAAGACCCTAGAGAGAAATGTTTTAATTTATGTCTTGAGGAAAGGGACTGGTTACCAGGGCAGCCTGTTCTGGAAAATCTTTCCCAGAGCATACAGCTTAGCAAAAAGACGGTGTTTGTGATGACAGACAAGTATGCAAAGACTGAGAATTTTAAGATAGCATTTTACTTATCCCATCAGAGGCTCATGGATGAAAAAGTGGATGTAATCATCTTGATATTCCTTGAGAAGCCCCTTCAGAAGTCCAAGTTTCTCCAACTCCGGAAGAGGCTTTGTGGCAGTTCTGTTCTTGAGTGGCCAACAAACCCACAGGCTCACCCGTACTTCTGGCAGTGTCTGAAAAACGCCCTGGCCACAGACAATCACGTGACCTACAGTCAGGTGTTCAAAGAGACAGCCTAG
>TLR9_giraffe
ATGGGCCCCTATTGTGCCCCGCACCCCCTTTCTCTCCTGGTGCAGGCGGTGGCACTGGCAGCGGCCCTGGCCCAGGGCACCCTGCCTGCCTTCCTGCCCTGTGAACTCCAGCCCCGTGGTCAGGTGAACTGCAACTGGCTGTTCCTGAAGTCCGTGCCGCACTTCTCGGCCGCAGCGCCCCGGGCCAATGTCACCAGCCTCTCCTTAGTCTCCAACCGCATCCACCACTTGCACGACTCCGACTTCGTCCACCTGTCCAACCTGCGGGTCCTCAACCTCAAGTGGAACTGCCCGCCGGCCGGCCTCAGCCCCATGCACTTCCCCTGCCGCATGACCATCGAGCCTAACACCTTCCTGGCTGTGCCCACCCTGGAGGAGCTGAACCTGAGCTACAACGGCATCACGACTGTGCCTGCCCTGCCCAGTTCCCTCGTGTCCCTGTCGCTGAGCCGCACCAACATCCTGGTGCTAGACCCCACCCACTTCGCTGGCCTGCACGCCCTGCGCTTTCTGTACATGGACGGTAACTGCTACTACAAGAACCCCTGCCAGCGGGCACTGGAGGTGGCCCCAGGCGCCCTCCTCGGCCTGGGCAACCTCACGCACCTGTCGCTCAAGTACAACAACCTCACAAAGGTACCCCGCTGCCTGCCCCCCAGCCTGGACACCCTGCTGCTGTCCTACAACCACATTGTCACCCTGGCACCCGAGGACCTGGCCAATCTGACCGCCCTGCGCGTGCTTGACGTGGGCGGGAACTGCCGCCGCTGTGACCACGCCCGCAACCCCTGCAGGGAGTGCCCAAAGAACTTCCCCAAGCTGTACCCCAACACCTTCAGCCACCTGAGCCGCCTCGAAGGCCTAGTGTTGAAGGACAGTTCTCTCTACAAACTAGAGGAAGATTGGTTCCGTGGCCTGGACAGGCTCCAAGTGCTCGACCTGAGTGAGAACTTCCTCTATGACTACATCACCAAGACCACCATCTTCGGGGACCTGCCCCAGCTGCGCAGACTCAACCTGTCCTTCAATTACCACAAGAAGGTGTCCTTCGCCCATCTGCACCTGGCGTCCTCCTTTGGGGGCCTGAAGTCCCTGGAGAAGCTGGACATGCACGGCATCTTCTTCCGCTCCCTCACCAACACCACGCTCCAGCCGCTGACCCACCTGCCCAAGCTGCAGAGTCTGCGTCTGCAGCTGAACTTCATCAACCAGGCCCAGCTCAGCATCTTTGGGGCCTTTCCAAGCCTGCTCTTCGTGGACCTGTCGGACAACCGCATCAGCGGAGCTGCGACGCCGGTGGCCGCCCTGGGGGAGGTGGACAGCAAGGTGGAAGTCTGGCGGTCACCCAGGGACCTCGCTCCAGGCCCGCTGGATGCCGTCAGCTCAAAGGACTTCATGCCAAGCTGCAACCTCAACTTCACCTTGGACCTGTCACGAAACAACCTGGTGACGATCCAGCAGGAGATGTTTACCCGCCTCTCCCGCCTCCAGTGCCTGCGCCTGAGCCACAACAGCATCTCACAGGCGGTTAATGGCTCCCAGTTCGTGCCGCTGACCAGCCTGCGAGTGCTCGACCTGTCCCACAACAAGCTGGACCTGTACCATGGGCGCTCGTTCACGGAGCTGCCAAAGCTGGAGGCACTGGACCTCAGCTACAACAGCCAGCCCTTCAGCATGCAGGGCGTGGGCCACAACCTCAGCTTTGTGGCCCAGCTGCCCTCCCTGCACTACCTCAGCCTTGCGCACAACGGCATCCACAGCCGCGTGTCACAGAAGCTCAGCAGCACCTCGCTGCGCGCCCTGGACTTCAGCGGCAACTCCCTGAGCCAGATGTGGGCCGAGGGAGACCTCTATCTCTGCTTCTTCAAAGGCTTGAGGAACCTGGTCTGGCTGGACCTGTCCAAGAACCATCTGCACACCCTCCTGCCTCGTCACCTGGACAACCTGCCCAAGAGCCTGCAGCAGCTGCGTCTCCGGGACAATAACCTGGCCTTCTTCAACTGGAGCAGCCTGACCCTCCTGCCCCGGCTGGAAGCCCTGGATCTGGCGGGAAACCAGCTGAAGGCCCTGAGCAATGGCAGCCTGCCACGTGGCACTTGGCTCCGGAAGCTAGACGTGAGCAGCAACAGCATCGGCTTTGTGACCCCCGGCTTCTTCGTCCTCGCCACGGGGCTGAAAGAGCTTAACCTCAGCGCCAATGCCCTGAAGACGGTGGAGCCCTCCTGGTTTGGTTACTTAGTGAAGACCCTGAAAATCCTAGACGTGAGTGCCAACCCGCTCCACTGCGCCTGCGGGGCAGCCTTCGTGGACTTCCTGCTGGAGATGCAGGCAGCTGTGCCTGGGCTGACCAGGCGCGTCAAGTGTGGCAGTCCAGGCCAGCTCCAGGGCCGCAGCATCTTCGCACAGGACCTGCGCCTCTGCCTGGACGAGACCCTCTCCTTGGACTGCTTTGGCCTCTCGCTGCTAATGGTGGCGCTGGGTCTGGCAGTGCCCATGCTGCACCACCTCTGTGGCTGGGACCTCTGGTACTGCTTCCACCTGTGTCTGGCCCGTCTGCCCCGACGGGGGCGGCGGCGGGGTGAGGACACCCTGCTCTACGATGCCTTCGTGGTCTTCGACAAGGTGCAAAGCGCAGTGGCCGACTGGGTGTACAATGAGCTGCGCGTGCAGCTGGAGGAGCGCCGTGGGCGCCGGGCACTCCGCCTCTGCCTGGAGGAGCGAGACTGGCTCCCTGGCAAGACGCTCTTCGAGAACCTGTGGGCCTCGGTCTACAGCAGCCGCAAGACCATGTTCGTGCTGGACCACACGGACCGGGTCAGCGGCCTCCTGCGGGCCAGCTTCCTGCTGGCCCAGCAGCGCCTGTTGGAGGACCGCAAGGATGTCGTGGTGCTGGTGATCCTGCGCCCCGCCGCCTACCGGTCCCGCTACGTGCGGCTGCGCCAGCGCCTCTGCCGCCAGAGCGTCCTCCTCTGGCCCCACCAGCCCAGTGGCCAGGGTAGCTTCTGGGCCAACCTGGGCATGGCCCTGACCAGGGACAACCGCCACTTCTATAACCGGAACTTCTGCCGGGGGCCCACAACAGCCGAATAG
>TLR9_okapi
ATGGGCCCCTACTGTGCCCCGCACCCCCTTTCTCTCCTGGTGCAGGTGGTGGCACTGGCAGCGGCCCTGGCCCAGGGCACCCTGCCTGCCTTCCTGCCCTGTGAACTCCAGCACCGTGGTCAGGTGAACTGCAACTGGCTGTTCCTGAAGTCCGTGCCACACTTCTCGGCCGCAGCGCCCCGGGCCAATGTCACCAGCCTCTCCTTAGTCTCCAACCGCATCCACCACTTGCACGACTCCGACTTCGTCCACCTGTCCAACCTGCGGGTCCTCAACCTCAAGTGGAACTGCCCGCCGGCCGGCCTCAGCCCCATGCACTTCCCCTGCCGCATGACCATCGAGCCTAACACCTTCCTGGCTGTGCCCACCCTGGAGGAGCTGAACCTGAGCTATAATGGCATCACGACTGTGCCTGCCCTGCCCAGGTCCCTCGTGTCCCTGTCGCTGAGCCGCACCAACATCCTGGTGCTAGACCCCACCCACTTCGCCGGCCTGCACGCCCTGCGCTTTCTGTACATGGACGGCAACTGCTACTACAAGAACCCCTGCCAGCGGGCACTGGAGGTGGCCCCAGGCACCCTCCTCGGCCTGGGCAACCTCACGCACCTGTCGCTCAAGTACAACAACCTCACAAAGGTACCCCGCTGCCTGCCCCCCAGCCTGGACACCCTGCTGCTGTCCTACAACCACATTGTCACCCTGGCACCCGAGGACCTGGCCAATCTGACTGCCCTGCGTGTGCTTGACGTGGGCGGGAACTGCCGCCGCTGTGACCACGCCCGCAACCCCTGCAGGGAGTGCCCAAAGAACTTCCCCAAGCTGTACCCCAACACCTTCAGCCACCTGAGCCGCCTCGAAGGCCTAGTGTTGAAGGACAGTTCTCTCTACAAACTAGAGGAAGATTGGTTCCGCGGCCTGGACAGGCTCCAAGTGCTTGACCTGAGTGAGAACTTCCTCTATGACTACATCACCAAGACCACCATCTTCGGGGACCTGCCCCAGCTGCGCAGACTCAACCTGTCCTTCAATTACCACAAGAAGGTGTCCTTCGCCCATCTGCACCTGGCATCCTCCTTTGGGGGCCTGAAGTCCCTGGAGAAGCTGGACATGCATGGCATCTTCTTCCGCTCCCTCACCGAGACCACGCTCCAGCCGCTGACCCACCTGCCCAAGCTGCAGAGTCTGCGTCTGCAGCTGAACTTCATCAACCAGGCCCAGCTCAGCATCTTTGGGGCCTTTCCGAGCCTGCTCTTCGTGGACCTGTCGGACAACCGCATCAGCGGAGCCGCAACGCCGGTGGCCGCCCTGGGGGAGGTGGACAGCAAGGTGGAAGTCTGGCGGTCACCCAGGGACCTCGCTCCAGGCCCGCTGGACGCCGTCAGCTCAAAGGACTTCATGCCAAGCTGCAACCTCAGCTTCACCTTGGACCTGTCACGGAACAACCTGGTGATGATCCAGCAGGAGATGTTTACCCGCCTCTCCCGCCTCCAGTGCCTGCGCCTGAGCCACAACAGCATCTCACAGGCAGTTAATGGCTCCCAGTTCGTGCCGCTGACCAGCCTGCGAGTGCTCGACCTGTCCCACAACAAGCTGGACCTGTACCATGGGCGCTCGTTCACGGAGCTGCCGCAGCTGGAGGCACTGGACCTCAGCTACAATAGCCAGCCCTTCAGCATGCAGGGCGTGGGCCACAACCTCAGCTTCGTGGCCCAGCTGCCCTCCCTGCACTACCTCAGCCTTGCACACAACGGCATCCACAGCCGCGTGTCACAGAAGCTCAACAGCGCCTCGCTGCGCGCCCTGGACTTCAGCGGCAACTCCCTGAGCCAGATGTGGGCCGAGGGAGACCTCTATCTCTGCTTCTTCAAAGGCTTGAGGAACCTGGTCTGGCTGGACCTGTCCAAGAACCATCTGCACACCCTCCTGCCTCGTCACCTGGACAACCTGCCCAAGAGCCTGCAGCAGCTGCGTCTCCGGGACAATAACCTGGCCTTCTTCAACTGGAGCAGCCTGACCCTGCTGCCCCAGCTGGAAGTCCTGGATCTGGCGGGAAACCAGCTGAAGGCCCTGAGCAATGGCAGCCTGCCAAATGGCACCTGGCTCCAGAAGCTAGACGTGAGCAGCAACAGCATTGGCTTTGTGACCCCGGGCTTCTTCGTCCTCGCCACGGGGCTGAAAGAGCTTAACCTCAGCGCCAATGCCCTGAAGACAGTGGAGCCCTCCTGGTTTGGTTACTTAGTGAAGACCCTGAAAATCCTAGATGTGAGTGCCAACCCGCTCCACTGCGCCTGCGGGGCAGCCTTCGTGGACTTCCTGCTGGAGATGCAGGCGGCTGTGCCTGGGCTATCCAGGCGCGTCAAGTGTGGCAGTCCAGGCCAGCTCCAGGGCCGCAGCATCTTCGCACAGGACCTGCGCCTCTGCCTGGATGAGACCCTCTCCTTGGACTGCTTTGGCCTCTCGCTGCTAATGGTGGCGCTGGGCCTGGCAGTGCCCATGCTGCACCACCTCTGTGGCTGGGACCTCTGGTACTGCTTCCACCTGTGTCTGGCCCGTCTGCCCCGACGGGGGCGGCGGCGGGGCGAGGACACCCTGCTCTACGATGCCTTCGTGGTCTTCGACAAGGTACAGAGTGCAGTGGCTGACTGGGTGTACAACGAGCTGCGCGTGCAGCTGGAGGAGCGCCGTGGGCGCCGGGCGCTCCGCCTCTGCCTGGAGGAGCGAGACTGGCTCCCTGGCAAGACGCTCTTTGAGAACCTGTGGGCCTCGGTCTACAGCAGCCGCAAGACCATGTTCGTGCTGGACCACACAGACCGGGTCAGCGGCCTCCTGCGGGCCAGCTTCCTGCTGGCCCAGCAGCGCCTGTTGGAGGACCGCAAGGATGTTGTGGTGCTGGTGATACTGCGCCCCGCTGCCTATCGGTCCCGCTACGTGCGGCTGCGCCAGCGCCTCTGCCGCCAGAGCGTCCTCCTCTGGCCCCACCAGCCCAGTGGCCAGGGTAGCTTCTGGGCCAACCTGGGCATGGCCCTGACCAGGGACAACCGCCACTTCTATAACCGGAACTTCTGCCGGGGGCCCACAACAGCCGAATAG
>TLR10_giraffe
ATGAGACACATCAGAAGCATTTACATATTTTGTAGTATTGTTACATCCGTGCAGAGTGGGGCTTCAGAGCTGCCAGAAGAAAGAGAATTGACTACCAACTTCTCCAGCATGTCTTTAAGAAAGGTTCCTGAAGACTTGACCCCAATCACAACCACACTGGATTTGTCCTATAACCTCCTTTTTCAACTCCAGCATTCAGATTTTCGTTCTCTCTCTAAACTGAAAGTTTTGATTCTAAGCCATAACAGAATCCAAGAGCTGGATATCAAGACCTTCGAATTCAACAAAGAGTTAAGATACTTAGATGTGTCTAACAACAGACTGAAGAGTATGACCTGGTTCTCACTGGCAGGTCTCAGACATTTAGATCTGTCCTTCAATGACTTTGACACTGTGCCTATCTGCATAGAGACTGGCAACATGTCACACCTGGAAACCCTAGGTTTGAGTGGGGCAAAAATACAAAAATCAGATTTTCAGAAAATTGCTCATTTGCATCTAAATACTGTCTTCTTAGGATTGAGAACTCTTTCTCATTATGAAGAAGGTAGCCTACCCGTCTTAAACACAACAAAACTTCACATTGTGTTACCAGTGAACACAAATTTCTGGGTTCTTTTGCATGATGGAATCAAAACTTCAAAAATATTAGAAGTCACTAATATAGATTTGCAAAAGAGCCAGTTTACAAGTTATGAATCTCAACAAAATCCTACTTTAGAGAATACCAAGACATCTATTCTGTTACTTAATAAAGTTGACTTATCCTGGGACGATCTTTTCCTCATCTTCCAATTGGTTTGGCATACGTCAGTAGAGTACTTCCAGATTCAACATGTGACCTTTGGAGGTAAGGTTTATCTTGACCACAATTCATTTGACTACTCAAATACTGTAATGAGAACTATAAAACTGGAACATGTACATTTTAGAATTTTTAATATCCCCCAGGAGAGCGTCTACTTGCTTTTTACCAAAATGGATATAGAAAACCTGACAATATCAGATGCACAAATGCCTCACATGCTGTTCCCTATGTATCCTACAAGACTCCAACATTTAAATTTCGCTAATAATATCTTAACAGATGACGTGTTTAAAAAATCCATCCAATTGCCTCATTTGAAAACTCTCATCTTGAAGGACAATAAATTGGAGACACTTTCCTTAGTGAGTTGCTTTGCCAGCAACACATCCTTGAAGCACTTAGATCTGAGTGAAAATCTGCTACAACATGAAAATGATGAAAACTGCTTGTGGCCAGAAACCTTGGTCACCATGAACTTGTCATTCAACAAATTTGCTGATTCTGTTTTCAGGTGCTTGCCTAGAAACATTCAAATACTGGACCTGAATAGCAACAAAATTCAAACTGTCCCTAAGGAGATTATTCACCTGACATCTTTGCGAGAGTTAAATCTTGCATTTAATTTTCTAACTGATCTTCCTGGGTGCAGTCATTTCAGAAGACTCTCAGTTCTGAACGTTGAAATGAACTTAATTCTCAGTGCATCTCTGGATTTTTTCCAGAGCTGCCAGGAAGTTAAAACTCTAAATGCAGGAAGAAATCCATTCCGGTGTACTTGCGAATTAAGAGATTTCATTCAGCTTGGAAAATACTCAGAGGGCATGATGGTTGGATGGTCAGATTCATACATCTGTGAATACCCTTTGAATCTAAAGGGGACTCAGTTAAAGGATGTTCATCTTCCTGAAATATCTTGCAACACAGGTTTGCTGATTGTCACCATTGTGGTTGTCATGCTCGTTCTGGGGGTGGCTGTGGCCTTCTGCTGCCTCCACTTTGATTTGCCCTGGTATCTCAGGATGCTACATCAATGGACTCAGACATGGCTCAGGGTTAGGAAGACAACTCAGGAACAACTCAAAAGAAGTGTCCAATTCCATGTGTTTATTTCATACAGTGAACACGATTCTGCCTGGGTGAACTATGAATTGATTCCCAGTCTAGAGAAAGAAGATGGTTCTGTTCTGATTTGCCTTCATGAGGGAAACTCTGACCCTGGCAAGAGTACGACTGAAGATACCATAAACTGCATTGAGAAAAGTTACAAGTCCATCTTTGTTTTGTCTCCCAGCTTTGTCCAGACTGAGTGGTGCCATTATGAACCCTACTTTGCCCACCACAATCTCCTCCATGAAAGTCCTGATTACATAATTCTTATCTTACTGGAACCCATTCCACTCTACTGCATCCCTACTAGATATCCTAAGCTGAAAGCTCTCTTGGAAAAGAAAGCATACTTGGAATGGCCCAAGGATAGGCGTAAATGTGGCCTTTTTTGGGCAAACCTTCGAGCTGCTCTTCGTGTTAATTTATTAGACACCAGAGGGACATGTGAACTACAGACATTCACAGAACTGAATGAAGTGTTTCAAGGTTCTACAATCTCTCTGATCAGAACAGACTGCCTGTAG
>TLR10_okapi
ATGAGACATATCAGAAGCATTTACATATTTTGTAGTATTGTTACATCCGTGCAGAGTGGGGCTTCAGAGCTGCCAGAAGAAAGGGAATTGACTACCAACTTCTCCAGCATGTCTTTAAGAAAGGTTCCTGAAGACTTGATCCCAATCACAACCACACTGGATTTGTCCTATAACCTCCTTTTTCAACTCCAGCATTCAGATTTTCGTTCTCTCTCTAAACTGAAAGTTTTGATTCTATGCCATAACAGAATCCAAGAGCTGGATATCAAGACCTTTGAATTCAACAAGGAGTTAAGATACTTAGATGTGTCTAACAACAGACTGAAGAGTGTGACCTGGTTCTCACTGGCAGGTCTCAGACATTTAGATCTGTCCTTCAATGACTTTGACACTGTGCCTATCTGCGTAGAGACTGGCAACATGTCACACCTGGAAACCCTAGGTTTGAGTGGGGCAAAAATACTAAAATCAGATTTTCAGAAAATTGCTCATTTGCATCTAAATACTGTCTTCTTAGGATTGAGAACTCTTTCTCATTATGAAGAAGGTAGCCTGCCCATCTTAAACACAACAAAACTTCACATTGTGTTACCAGTGAACACAAATTTCTGGGTTTTTTTGCATGATGGAATCAAAACTTCAAAAATATTAGAAGTCACTAATATAGATTTGCAAAAAAGTCAGTTTACAAGTTATGAATCTCAACAAAATCCTACTTTAGAGAATGCCAAGACATCCATTCTGTTACTTAATAAAGTTGACTTATCCTGGGACGACCTTTTCCTCATCTTCCAATTGGTTTGGCATACGTCAGTAGAGTACTTCCAGATTCAACATGTGACCTTTGGAGGTAAGGTTTATCTTGACCACAATTCATTTGACTACTCAAATACTGTAATGAGAACTATAAAACTGGAACATGTACATTTTAGAATTTTTAATATCCCCCAGGAGAGCGTCTACTTGCTTTTTACCAAAATGGATATAGAAAACCTGACAATATCAGATGCACAAATGCCTCACATGCTGTTCCCTATGTATCCTACAAGATTCCAATATTTAAATTTCGCTAATAATATCTTAACAGATGACGTGTTTAAAAAATCTATCCAATTACCTCATTTGAAAACTCTCATCTTGAAGGACAATAAATTGGAGACACTTTCCTTAGTGAGTTGCTTTGCCAGCAACACATCCTTGAGGCACTTAGATCTGAGTGAAAATCTGTTACAACATGAAAATGATGAAAATTGCTTGTGGCCAGAAACCTTGGTCACCATGAACTTGTCATTCAACAAATTTGCTGATTCTGTTTTCAGGTGCTTGCCTAGAAACATTCAAATACTGGACCTGAATAGTAACAAAATTCAAACTGTCCCTAAGGAGATTATTCACCTGACATCTTTGCGAGAGTTAAATCTTGCATTTAATTTTCTAACTGATCTTCCTGGGTGCAGTCATTTCAGAAGACTCTCAGTTCTGAACATTGAAATGAACTTAATTCTCAGTGCATCTCTGGATTTTTTCCAGAGCTGCCAGGAAGTTAAAACTCTAAATGCAGGAAGAAATCCATTCCGGTGTACTTGTGAATTAAGAGATTTCATTCAGCTTGGAAAATACTCAGAGGGCATGATGGTTGGATGGTCAGATTCATACATCTGTGAATACCCTTTGAATCTAAAGGGGACTCAGTTAAAGGATGTTCATCTTCCTGAAATATCTTGCAACACAGGTTTGCTGATTGTAACCATTGTGGTTATCATGCTCGTTCTGGGGATGGTTGTGGCCTTCTGCTGCCTCCACTTTGATTTGCCCTGGTATCTCAGGATGCTACATCAATGGACTCAGACATGGCTCAGGGTTAGGAAGACAACCCAGGAACACCTCAAAAGAAGTGTCCAATTCCATGTGTTTATTTCATACAGTGAACACGATTCTGCCTGGGTGAAGTATGAATTGATTCCCAGTCTAGAGAAAGAAGATGGTTCTGTTCTGATTTGCCTTCACGAGGGAAACTCTGACCCCGGCAAGAGTATGACTGAAGATACCATAAACTGCATTGAGAAAAGTTACAAGTCCATCTTTGTTTTGTCTCCCAGCTTTGTCCAGACTGAGTGGTGCCATTATGAACCCTACTTTGCCCACCACAATCTCCTCCATGAAAGTCCTGATTACATAATTCTTATCTTACTGGAACCCATTCCACTCTACTGCATCCCTACTAGATATCCTAAGCTGAAAGCTCTCATGGAAAAGAAAGCATACTTGGAATGGCCCAAGGATAGGCGTAAATGTGGTCTTTTTTGGGCAAACCTTCGAGCTGCTCTTCATGTTAATTTATTAGACACCAGAGGGACATGTGAACTACAGACATTCACAGAATTGAATGAAGGGTTTCAAGGTTCTACAATCTCTCTGATCAGAACAGACTGCCTGTAG
