# Supplementary material for: Evolution of toll-like receptors in the context of terrestrial ungulates and cetaceans diversification
Source: BMC Evol Biol. 2017 Feb 16;17:54. doi: 10.1186/s12862-017-0901-7 (PMC5314619; doi:10.1186/s12862-017-0901-7)
Supplement: Additional file 2: — Selected species and accession numbers of all TLR sequences that were used in the analysis. An excel file containing the list of species and the associated RefSeq accession number of the sequence for each TLR. (XLS 13 kb) [file 12862_2017_901_MOESM2_ESM.xls]

## Sheet: Sheet1
Selected species and accession numbers of all TLR sequences that were used in the analysis
TLR 2
ENSBTAT00000010530_cow
ENSBTAT00000010530_XM_010840725.1 Bison bison
ENSBTAT00000010530_XM_006070117.1 Bubalus bubalis
ENSBTAT00000010530_NM_001285603.1 Capra hircus
ENSBTAT00000010530_XM_005985628.1 Pantholops hodgsonii
ENSBTAT00000010530_XM_012097285.1 Ovis aries
ENSBTAT00000010530_XM_007189442.1 Balaenoptera acutorostrata
ENSBTAT00000010530_XM_007466719.1 Lipotes vexillifer
ENSBTAT00000010530_XM_010992531.1 Camelus dromedarius
ENSBTAT00000010530_XM_005653578.1 Sus scrofa
ENSBTAT00000010530_NM_001081796.1 Equus caballus
TLR 3
ENSBTAT00000011445_cow
XM_006060281.1 Bubalus bubalis
NM_001135928.1 Ovis aries
XM_005972570.1 Pantholops hodgsonii
XM_005698740.1 Capra hircus
XM_004277192.1 Orcinus orca
XM_004321214.1 Tursiops truncatus
XM_007126450.1 Physeter catodon
XM_007173976.1 Balaenoptera acutorostrata
XM_005671739.1 Sus scrofa
XM_007466549.1 Lipotes vexillifer
XM_004428766.1 Ceratotherium simum
XM_006178366.1 Camelus ferus
XM_010953279.1 Camelus bactrianus
XM_010995734.1 Camelus dromedarius
XM_005606254.1 Equus caballus
XM_008530800.1 Equus przewalskii
TLR 4
ENSBTAT00000008190_cow
NM_001135930.1_Ovis_aries
NM_001285574.1_Capra_hircus
XM_005964451.1_Pantholops_hodgsonii
XM_007178131.1_Balaenoptera_acutorostrata
XM_007449712.1_Lipotes_vexillifer
NM_001281808.1_Tursiops_truncatus
XM_007112650.1_Physeter_catodon
XM_006191666.1_Camelus_ferus
NM_001113039.2_Sus_scrofa
XM_004423370.1_Ceratotherium_simum
XM_008536985.1_Equus_przewalskii
NM_001099769.1_Equus_caballus
TLR 5
ENSBTAT00000000604_cow
XM_006057250.1_Bubalus_bubalis
XM_005962090.1_Pantholops_hodgsonii
NM_001135926.1_Ovis_aries
NM_001285699.1_Capra_hircus
XM_004331556.1_Tursiops_truncatus
XM_004271004.1_Orcinus_orca
XM_007172037.1_Balaenoptera_acutorostrata
XM_007121464.1_Physeter_catodon
XM_010992786.1_Camelus_dromedarius
XM_006188136.1_Camelus_ferus
XM_010973981.1_Camelus_bactrianus
NM_001123202.1_Sus_scrofa
XM_004439536.1_Ceratotherium_simum
XM_008533398.1_Equus_przewalskii
TLR 7
ENSBTAT00000029895_cow
NM_001135059.1 Ovis aries
XM_006077062.1 Bubalus bubalis
XM_005969193.1 Pantholops hodgsonii
XM_005701112.1 Capra hircus
XM_007180334.1 Balaenoptera acutorostrata
XM_004317713.1 Tursiops truncatus
XM_007121207.1 Physeter catodon
XM_007455055.1 Lipotes vexillifer
XM_004284914.1 Orcinus orca
XM_010966215.1 Camelus bactrianus
XM_010993644.1 Camelus dromedarius
XM_006193069.1 Camelus ferus
NM_001097434.1 Sus scrofa
XM_004435114.1 Ceratotherium simum
XM_008509780.1 Equus przewalskii
XM_005613953.1 Equus caballus
TLR 9
ENSBTAT00000024223_cow
NM_001011555.1 Ovis aries
NM_001285686.1 Capra hircus
XM_006044022.1 Bubalus bubalis
XM_004313247.1 Tursiops truncatus
XM_005669565.1 Sus scrofa
XM_005600476.1 Equus caballus
XM_010985362.1 Camelus dromedarius
XM_010969076.1 Camelus bactrianus
XM_008513095.1 Equus przewalskii
XM_006179985.1 Camelus ferus
TLR 10
ENSBTAT00000018658_cow
XM_012179360.1 Ovis aries
XM_006055904.1 Bubalus bubalis
XM_005960988.1 Pantholops hodgsonii
XM_005681504.1 Capra hircus
XM_007102304.1 Physeter catodon
XM_007178827.1 Balaenoptera acutorostrata
XM_004321017.1 Tursiops truncatus
XM_004266233.1 Orcinus orca
XM_007449408.1 Lipotes vexillifer
XM_010962682.1 Camelus bactrianus
XM_006185603.1 Camelus ferus
XM_010980401.1 Camelus dromedarius
NM_001030534.1 Sus scrofa
XM_004418975.1 Ceratotherium simum
XM_005608830.1 Equus caballus
XM_008520699.1 Equus przewalskii
