# Supplementary material for: Evolution of toll-like receptors in the context of terrestrial ungulates and cetaceans diversification
Source: BMC Evol Biol. 2017 Feb 16;17:54. doi: 10.1186/s12862-017-0901-7 (PMC5314619; doi:10.1186/s12862-017-0901-7)
Supplement: Additional file 4: Table S2 — Mapping of significant positive selection sites that are concordant between M8 and SLR to key TLR domains and motifs. An excel file containing functionally important sites based on M8 and SLR predictions and showing correspondence of those sites with domain structure and LRR motifs of TLRs studied. (XLSX 10 kb) [file 12862_2017_901_MOESM4_ESM.xlsx]

## Sheet: Sheet1
Table S2: Mapping of significant positively selected sites that are concordant between M8 and SLR method to key TLR domains and motifs
TLR5	Domain	ECD
	Motif		LRR1	LRR3		LRR17
	Position	31	63	102	165	419	656
	G. camelopardalis	L	T	G	R	P	T
	B.bubalis	I	A	G	R	P	T
	O. aries	I	T	G	R	P	M
	B. acutorostrata	L	A	K	G	A	I
	E. przewalskii	L	A	H	L	K	I
	P. hodgsonii	L	T	G	R	P	T
	S. scrofa	I	G	H	Q	R	V
	C. dromedarius	L	T	Q	W	T	V
	C. ferus	L	T	Q	W	T	V
	O. johnstonii	L	T	G	R	P	T
	O. orca	V	T	K	R	A	I
	C. bactrianus	L	T	Q	W	T	V
	L. waller	L	A	G	R	P	M
	P. catodon	L	A	K	W	T	I
	T. truncatus	V	A	K	R	A	I
	B. taurus	I	A	G	R	P	A
	C. hircus	I	T	G	R	P	T
	C. simum	L	T	K	Q	Q	I
TLR4	Domain	ECD												TIR
	Motif					LRR9	LRR9	LRR10	LRR10	LRR10	LRR12	LRR16	LRR16
	Position	293	297	318	320	336	340	362	369	370	414	499	513	832
	G. camelopardalis	D	A	S	E	V	G	G	F	Q	S	V	T	N
	C. ferus	R	E	Y	D	L	K	G	T	E	N	V	R	S
	S. scrofa	G	D	N	R	V	K	H	I	N	K	L	R	N
	B. taurus	D	G	S	G	I	D	D	F	Q	G	V	T	N
	C. hircus	N	R	P	G	M	D	D	T	E	S	I	T	N
	E. przewalskii	D	K	D	G	L	R	D	V	K	S	T	E	R
	L. walleri	D	G	S	G	M	D	G	F	E	G	T	T	N
	P. catodon	S	T	D	D	L	H	G	L	A	H	I	M	R
	E. caballus	D	K	D	G	L	R	D	V	K	S	T	E	R
	B. acutorostrata	S	R	D	D	L	N	G	F	E	N	I	M	R
	P. hodgsonii	N	R	S	G	M	G	D	F	E	G	I	T	S
	O. aries	S	W	S	G	M	D	D	T	E	G	I	A	N
	T. truncatus	S	K	D	D	L	N	H	F	E	S	I	M	R
	O. johnstonii	D	A	S	E	V	G	G	F	Q	S	V	T	N
	C. simum	D	E	D	S	S	N	G	V	K	S	S	E	N
	L. vexillifer	S	K	N	D	L	N	G	F	E	N	I	M	R
TLR2	Domain	TIR
	Motif
	Position	765
	G. camelopardalis	M
	C. dromedarius	A
	B. bubalis	V
	B. bison	V
	L. walleri	P
	B. taurus	V
	O. johnstonii	T
	O. aries	T
	L. vexillifer	A
	B. acutorostrata	A
	S. scrofa	A
	E. caballus	T
	C. hircus	T
TLR3	Domain	ECD
	Motif		LRR10	LRR10
	Position	4	277	382
	G. camelopardalis	H	V	F
	E. przewalskii	S	M	H
	B. taurus	P	T	F
	S. scrofa	S	M	S
	C. dromedarius	R	M	Y
	O. johnstonii	P	A	I
	P. hodgsonii	P	M	F
	C. simum	G	M	Y
	L. vexillifer	D	M	C
	T. truncatus	D	M	C
	C. hircus	P	M	I
	O. orca	D	V	C
	B. bubalis	P	T	F
	L. walleri	P	S	I
	P. catodon	Y	M	C
	B. acutorostrata	Y	V	C
	E. caballus	S	M	H
	C. bactrianus	R	M	Y
	C. ferus	R	M	Y
	O. aries	P	T	I
TLR10	Domain	ECD
	Motif
	Position	611
	G. camelopardalis	H
	C. dromedarius	G
	B. taurus	H
	L. walleri	H
	O. aries	C
	L. vexillifer	G
	S. scrofa	G
	O. johnstonii	H
	B. acutorostrata	G
	O. orca	G
	P. catodon	G
	E. caballus	H
	T. truncatus	G
	C. bactrianus	G
	C. ferus	G
	C. simum	C
	C. hircus	C
	B. bubalis	H
	E. przewalskii	H
TLR9	Domain	ECD
	Motif	LRR23	LRR24
	Position	693	722
	G. camelopardalis	R	K
	C. hircus	P	K
	C. bactrianus	S	Q
	O. aries	P	K
	C. dromedarius	S	Q
	B. bubalis	P	T
	E. caballus	S	R
	E. przewalskii	S	R
	L. walleri	H	K
	S. scrofa	S	E
	B.taurus	P	I
	O. johnstonii	N	K
	C.. ferus	S	Q
	T. truncatus	S	E
TLR7		ECD
			LRR5				LRR19	LRR22	LRR23	LRR23	LRR25	LRR27
	Position	100	161	282	393	461	566	667	693	697	723	776
	G. camelopardalis	I	L	I	R	A	H	L	G	N	H	N
	S. scrofa	I	W	L	R	S	R	S	G	Y	R	Q
	O. johnstonii	V	L	I	H	A	R	L	G	S	H	N
	C. dromedarius	I	S	L	L	A	Q	G	D	Y	S	N
	C. bactrianus	I	S	L	L	A	Q	G	D	Y	S	N
	P. hodgsonii	I	L	L	C	A	H	L	K	S	R	N
	E. caballus	V	L	A	R	T	R	P	G	L	R	D
	B. taurus	V	L	P	H	T	H	L	E	S	R	N
	L. vexillifer	V	S	L	H	A	R	S	G	Y	H	N
	B. acutorostrata	V	S	L	H	A	H	S	G	Y	H	D
	C. hircus	I	L	L	C	A	H	L	K	S	R	N
	B. bubalis	I	L	P	H	T	H	L	E	S	R	N
	P. catodon	V	S	L	H	T	R	S	G	Y	H	N
	O. orca	V	S	L	H	A	R	S	G	Y	H	N
	O. aries	I	L	L	R	A	H	L	K	S	R	N
	C. ferus	I	S	L	L	A	Q	G	D	Y	S	N
	T. truncatus	V	S	L	H	A	R	S	G	Y	H	N
	L. walleri	V	L	L	R	A	H	L	K	S	R	N
	C. simum	I	W	V	R	T	H	P	R	Y	S	E
	E. przewalskii	V	L	A	R	T	R	P	G	L	R	D
